# Supplementary material for: Validation of the English version of the Autism-Spectrum Quotient in an English-speaking Singaporean sample
Source: PLoS One. 2023 Sep 28;18(9):e0291726. doi: 10.1371/journal.pone.0291726 (PMC10538708; doi:10.1371/journal.pone.0291726)
Supplement: S1 Data — (CSV) [file pone.0291726.s001.csv]

Age	Sex (1=Male;2=Female)	AQ total score Time 1	AQ total score Time 2	Friendship Questionnaire total score	Big Five Inventory - short: Conscientiousness score	Big Five Inventory - short: Agreeableness score	Big Five Inventory - short: Openness to Experience score	Big Five Inventory - short: Extraversion score	Big Five Inventory - short: Neuroticism score
22	2	19	26	76	10	12	11	4	11
28	1	22	26	92	10	9	12	11	10
51	1	23	26	68	10	11	8	10	13
58	2	23	26	55	11	15	6	4	7
50	1	24	26	60	11	9	12	10	9
25	2	21	25	82	11	12	13	4	9
54	2	23	25	67	15	13	12	7	10
22	1	19	24	77	8	14	12	11	14
44	1	20	21	81	8	9	11	11	10
27	1	23	21	69	9	6	12	11	9
21	2	19	20	78	11	12	11	14	12
53	2	20	20	74	8	10	12	6	10
26	2	12	19	110	11	12	10	11	8
57	2	14	19	87	13	13	15	6	3
53	2	16	19	104	12	15	11	12	7
48	2	17	19	73	14	9	8	7	6
57	1	17	19	73	12	9	12	10	10
22	2	18	19	104	9	13	14	15	13
23	2	17	18	77	10	8	12	14	10
22	2	23	18	62	10	11	9	5	10
21	2	16	17	117	15	13	11	10	11
57	1	17	17	67	8	6	9	6	6
22	2	19	17	99	10	11	6	12	11
58	2	20	17	72	12	13	12	6	6
24	2	14	16	104	4	10	12	5	11
50	2	15	16	97	11	11	11	11	7
18	2	16	16	94	5	10	11	7	13
47	1	14	12	83	11	12	12	8	9
48	2	7	11	76	11	8	10	10	8
22	1	10	11	97	10	10	13	12	11
53	2	13	11	104	14	15	10	9	9
18	1	15	11	100	9	10	14	11	10
22	2	9	10	86	7	10	13	12	11
47	1	10	10	78	12	13	10	9	5
23	2	15	10	88	8	10	11	10	9
26	1	10	9	98	11	14	14	14	12
66	2	5	6	100	12	15	12	13	4
49	2	10	6	73	10	14	15	15	11
42	2	12	6	105	12	15	12	7	4
27	2	6	5	66	10	11	6	7	8
42	2	7	2	71	10	14	15	12	10
43	2	3		78	13	12	15	15	4
50	2	5		66	5	13	10	10	6
22	2	8		122	13	9	14	15	5
56	2	8		105	13	12	14	13	10
50	2	8		95	15	13	12	6	9
21	2	8		88	15	8	11	12	10
56	2	8		88	10	12	9	7	5
22	1	9			12	14	11	14	9
42	2	10		71	9	10	13	12	10
45	1	10		71	11	10	14	8	12
22	1	10		49	11	10	12	9	9
44	1	11		106	10	12	12	7	5
23	2	11		79	12	12	12	10	10
46	2	11		78	15	10	8	13	12
49	2	12		93	15	11	13	12	7
44	2	12		89	7	11	11	9	13
50	1	12		65	10	13	12	7	6
47	1	12		53	12	9	7	9	3
20	2	13		103	7	9	12	15	10
48	1	13		101	10	12	11	15	11
23	1	13		98	7	11	10	13	7
45	1	13		98	10	11	8	7	10
50	1	13		93	13	15	12	10	4
26	2	13		86	9	11	9	6	9
46	2	13		79	10	14	9	10	7
21	2	13		79	10	12	12	12	8
53	2	13		78	14	12	14	7	9
70	1	13		78	15	15	13	10	3
22	2	13		72	8	8	12	12	8
48	1	14		64	12	12	10	8	7
47	1	14		53	11	14	15	14	7
22	2	14			5	9	12	10	15
48	2	15		108	8	10	11	12	10
49	1	15		87	14	14	11	8	3
26	2	15		87	5	8	11	11	12
22	2	15		83	7	15	12	5	10
22	2	15		83	10	10	14	15	13
77	2	15		73	15	15	15	12	4
23	1	15		62	5	14	13	12	6
22	2	15			10	10	8	13	13
28	2	16		84	10	9	14	13	14
28	2	16		60	12	13	10	11	10
27	2	16			7	12	10	12	12
49	1	16			10	7	12	6	10
51	1	17		87	14	13	11	9	4
25	1	17		67	10	11	9	13	9
48	1	17		60	14	11	15	10	5
26	2	18		100	13	10	12	14	7
47	1	18		96	9	6	12	8	8
23	1	18		93	8	9	9	10	11
60	1	18		89	15	15	10	7	10
22	2	18		88	5	9	12	4	10
50	2	18		87	15	13	13	13	13
47	2	18		64	7	5	4	4	12
25	2	19		114	13	12	9	7	11
24	1	19		75	9	14	13	8	6
51	1	19		66	11	11	8	8	5
60	1	19		50	10	12	13	6	8
25	2	19		48	9	11	13	4	8
41	1	20		103	10	11	10	7	9
30	2	20		86	9	11	11	4	13
53	1	20		52	10	12	11	9	6
49	1	21		92	8	7	15	13	15
50	1	21		78	12	10	11	10	6
51	1	21		52	11	13	10	5	12
49	1	22		87	7	11	9	9	9
18	2	22		76	11	7	13	8	13
49	1	22		63	10	8	5	5	12
53	2	23		85	10	11	8	7	6
20	2	23		76	14	15	12	9	15
28	1	25		77	10	8	13	6	12
20	1	25		77	14	10	6	10	14
